# Supplementary material for: Extracellular vesicles from symbiotic vaginal lactobacilli inhibit HIV-1 infection of human tissues
Source: Nat Commun. 2019 Dec 11;10:5656. doi: 10.1038/s41467-019-13468-9 (PMC6906448; doi:10.1038/s41467-019-13468-9)
Supplement: Supplementary file 4 — Source Data [file 41467_2019_13468_MOESM4_ESM.xlsx]

## Sheet: Figure 1
Figure 1b
	L. crispatus BC3-derived EVs	L. crispatus BC5-derived EVs	L. gasseri BC12-derived EVs	L. gasseri BC13-derived EVs	MRS-derived EVs
	137.2	168.1	141	144.2	151
	137.1	111.2	137.2	140.6	170.3
	136.1	138.9	130.1	141.5	159.8
	121.9	132.5	126.9	130.8	166.9
	133.4	155.6	129.7
			140
			139.2
			137.7
			135.1
Figure 1c
	L. crispatus BC3-derived EVs	L. crispatus BC5-derived EVs	L. gasseri BC12-derived EVs	L. gasseri BC13-derived EVs	MRS-derived EVs
	12800000000	13600000000	128000000000	89400000000	3500000000
	32500000000	11500000000	64800000000	153000000000	4440000000
	58500000000	25900000000	186000000000	244000000000	4040000000
	5240000000	4900000000	26200000000	41000000000	3500000000
	53900000000	4650000000	30200000000		5150000000
		10300000000	24900000000
			22900000000
			21700000000
			23900000000
Figure 1d

## Sheet: Figure 2
Figure 2a
	HIV-1LAI.04 replication [p24 gag] (% of control)
		L. crispatus BC3-derived EVS	L. crispatus BC5-derived EVS	L. gasseri BC12-derived EVS	L. gasseri BC13-derived EVS	MRS-derived EVS
		42.25	121.12	1.3	90.52	99.45
		35.45	78.19	0.62	82.98	101.31
		40.42	114.51	1.78	101.34	111.85
		48.57	98.1	2.16	101.6	103.43
		36.56	84.53	0.82
			100.26	0.87
			88.71	1.18
				1.43
				0.74
				1.15
				19.54
				31.22
				30.81
				20.06
Figure 2b	HIV-1LAI.04 replication [p24 gag] (% of control)
	L. gasseri BC12-derived EVs (particles per mL)
	5 × 104	5 × 105	5 × 106	5 × 107	5 × 108
	109.5	74.43	31.01	22.1	5.01
	86.8	80.89	27.18	23.69	4.02
	88.96	61.37	22.85	27.18	4.49
	75.36	56.15	23.36	25.67	5.32
	76.21	57.38	33.31	22.76	1
	93.21	80.28	44.67	62.45	6.12
	73.86	82.99	33.23	63.04	5.22
	78.56	86.04	37.33	48.32	8.06
	71.58	80.08	34.62	53.05	10.4
	73.45	81.74	45.98	44.53	4.95
	80.18	40.86	79.03	31.42	8.27
	80.08	37.48	76.17	24.48	8.09
	106.32	38.28	66.71	29.77	9.11
	83.43	41.34	60.57	31.59	11.07
	103.65	59.02	54.58	30.03	6.66
			86.58
			91.6
			99.46
			99.69
			79.35
			26.15
			27.08
			28.58
			33.32
			49.78
Figure 2c	HIV-1BaL replication [p24 gag] (% of control)
	L. gasseri BC12-derived EVs (particles per mL)
	5 × 104	5 × 105	5 × 106	5 × 107	5 × 108
	54.13	44.94	13.11	25.84	1.41
	70.97	42.97	28.89	18.76	4
	73.32	24.44	34.03	11.62	0.1
	107.25	27.24	9.7	33.14	0.11
	89.27	89.55	41.13	25.89	1.09
	71.47	114.4	28.35	15.38	0
	24.8	61.76	13.79	46.16	4.93
	43.36	55.49	47.34	28.08	0.42
		72.16		38.52	0.81
					0

## Sheet: Figure 3
																										0.2% triton X-100					L.crispatus BC3-derived EVs					L.crispatus BC5-derived EVs					L.gasseri BC12-derived EVs					L.gasseri BC13-derived EVs
Figure 3a																										6.69	9.72	7.69	6.98	7.95	100.79	113.39	93.02	99.28	107.58	99.21	88.98	94.57	89.13	89.39	102.36	100.79	93.02	83.33	92.42	96.85	89.76	93.02	86.96
	Cell viability (% of control)
	MT-4 cells						Jurkat-tat cells
	L. crispatus BC3-derived EVS	L. crispatus BC5-derived EVS	L. gasseri BC12-derived EVS	L. gasseri BC13-derived EVS	MRS-derived EVS	0.2% triton X-100	L. crispatus BC3-derived EVS	L. crispatus BC5-derived EVS	L. gasseri BC12-derived EVS	L. gasseri BC13-derived EVS	MRS-derived EVS	0.2% triton X-100
	88.24	71.32	88.24	82.35	74.26	6.69	100.79	99.21	102.36	96.85	90.55	9.21
	125.93	92.59	102.78	97.22	103.7	9.72	113.39	88.98	100.79	89.76	97.64	8.58
	114.05	81.82	100	85.12	91.74	7.69	93.02	94.57	93.02	93.02	100.78	9.22
	116.38	117.24	107.76	90.52	88.79	6.98	99.28	89.13	83.33	86.96	79.71	8.7
	121.43	93.75	110.71	89.29	91.07	7.95	107.58	89.39	92.42	93.18	85.61	7.58
Figure 3b																										6.69	9.72	7.69	6.98	7.95	100.79	113.39	93.02	99.28	107.58	99.21	88.98	94.57	89.13	89.39	102.36	100.79	93.02	83.33	92.42	96.85	89.76	93.02	86.96
	Cell viability (% of control)
	MT-4 cells						Jurkat-tat cells
	L. crispatus BC3-derived EVS	L. crispatus BC5-derived EVS	L. gasseri BC12-derived EVS	L. gasseri BC13-derived EVS	MRS-derived EVS	0.2% triton X-100	L. crispatus BC3-derived EVS	L. crispatus BC5-derived EVS	L. gasseri BC12-derived EVS	L. gasseri BC13-derived EVS	MRS-derived EVS	0.2% triton X-100
	94.78	109.5	100.2	111.02	111.38	18.04	96.4	96.95	96.04	103	94.42	15.03
	101.7	110.43	121.15	117.07	125.14	28.07	93.73	91.47	98.87	107.82	102.5	16.19
	107.48	109.96	118.02	115.11	119.73	31.91	103.13	94.84	95.5	100.57	101.18	14.93
	104.48	107.48	109.16	114.69	114.69	32.52	109.24	101.93	94.49	103.09	99.86	14.9
	87.58	82.04	81.32	96.26	112.39	28.99	98.54	100.61	104.19	110.65	107.45	16.24
[truncated: 11 more columns]

## Sheet: Figure 4
Figure 4a	HIV-1BaL replication [p24 gag] (% of control)
		L. crispatus BC3-derived EVS	L. crispatus BC5-derived EVS	L. gasseri BC12-derived EVS	L. gasseri BC13-derived EVS	MRS-derived EVS
		96.2785	67.8276	29.5051	90.4014	93.9538
		74.7858	107.105	52.1349	82.4021	89.3187
		35.7567	92.4	32.738	48.5998	98.8058
		38.4338	57.8426	59.3415	76.5542	119.93
		61.2497	83.7327	85.3496	112.35
Figure 4b	HIV-1LAI.04 replication [p24 gag] (% of control)
		L. gasseri BC12-derived EVs (particles per mL)
		5 × 105	5 × 106	5 × 107	5 × 108
		111.73	70.5	76.09	27.12
		50.31	64.55	59.14	45.8
		92.93	71.03	75.14	26.52
		97.57	82.34	86.62	55.7
		61.45	106.98	43.61	39.69
Figure 4c	HIV-1BaL replication [p24 gag] (% of control)
		L. gasseri BC12-derived EVs (particles per mL)
		5 × 105	5 × 106	5 × 107	5 × 108
		60.3912	60.156	45.335	30.1037
		75.85	51.25	56.98	40.17
		70.5485	48.8014	22.78	36.888
		68.03	69.7	62.96	53.51

## Sheet: Figure 5
Figure 5a	HIV-1LAI.04 replication Luminescence (% of control)
		L. gasseri BC12-derived EVs (particles per mL)
		5 × 105	5 × 106	5 × 107	5 × 108	MRS-derived EVs
		73.8068	68.447	64.0341	9.75379	103.655
		84.358	95.4668	78.9588	13.9033	90.6969
		71.8428	60.775	30.5269	12.6917	82.7112
		81.0042	67.0904	56.9245	65.4511
		85.3886	39.9022	67.8628	46.1817
		87.3085	37.218	59.1526	35.3454
Figure 5b	HIV-1LAI.04 MT-4 cell attachment [p24 gag] (% of control)
		L. crispatus BC3-derived EVS	L. crispatus BC5-derived EVS	L. gasseri BC12-derived EVS	L. gasseri BC13-derived EVS	MRS-derived EVS
		27.26	74.68	8.22	90.3	85.53
		42.23	72.17	7.01	92.18	94.2
		40.57	93.08	9.13	102.12	118.41
				28.98
				26.62
				37.6

## Sheet: Figure 6
Figure 6	HIV-1LAI.04 captured [p24 gag] (% of control)
		L. crispatus BC3-derived EVS	L. crispatus BC5-derived EVS	L. gasseri BC12-derived EVS	L. gasseri BC13-derived EVS	MRS-derived EVS
		32.9001	103.672	31.7183	101.037	90.0489
		38.793	109.885	34.2735	103.804	90.9081
		48.5162	106.85	41.0416	118.91	107.41

## Sheet: Figure 7
Figure 7a	HIV-1LAI.04 replication Luminescence (% of control)
		L. crispatus BC3-derived EVS	L. crispatus BC5-derived EVS	L. gasseri BC12-derived EVS	L. gasseri BC13-derived EVS	MRS-derived EVS
		101.19	95.7663	101.26	99.2652	92.2673
		90.6796	88.2524	87.1521	76.5049	86.3107
		90.6479	85.7006	88.9882	90.4564	82.7003
		90.5354	90.5354	89.5619	89.8504	93.6362
Figure 7b	HIV-1LAI.04 replication [p24 gag] (% of control)
		L. crispatus BC3-derived EVS	L. crispatus BC5-derived EVS	L. gasseri BC12-derived EVS	L. gasseri BC13-derived EVS	MRS-derived EVS
		82.8318	97.7829	96.9185	87.7621	114.479
		87.436	74.0649	102.975	74.0649	93.9469
		81.8159	74.7888	81.1464	83.0111	115.712

## Sheet: Figure 9
Figure 9a				Number of proteins according to their cellular localization
				L. gasseri BC12-derived EVs	L. crispatus BC5-derived EVs
			Cytoplasm	8	5
			Membrane	8	5
			Extracellular	2	1
Figure 9b				Number of proteins according to their molecular function
				L. gasseri BC12-derived EVs	L. crispatus BC5-derived EVs
			ATP binding	8	4
			Proton-transporting ATP synthase activity	6	4
			Rotational mechanism	6	4
			Magnesium ion binding	4	1
			Phosphopyruvate hydratase activity	2	1
			rRNA binding	1	4
			ATPase-coupled organic phosphonate transmembrane transporter activity	1	1
			Kinase activity	2	0
			Potassium ion binding	2	0
			Pyruvate kinase activity	2	0
			Unfolded protein binding	1	0
			GTP binding	1	0
			GTPase activity	1	0
			Translation elongation factor activity	1	0
			Peptidyl-prolyl cis-trans isomerase activity	1	0
			Triose-phosphate isomerase activity	1	0
			Transferase activity	0	1

## Sheet: Suplementary figure 1
Supplementary figure 1
